# Supplementary material for: Chemical Modification of Thermomyces lanuginosus Lipase and Myceliophthora thermophila Laccase Using Dihydrazides: Biochemical Characterization and In Silico Studies
Source: Int J Mol Sci. 2025 Nov 16;26(22):11094. doi: 10.3390/ijms262211094 (PMC12652127; doi:10.3390/ijms262211094)
Supplement: Supplementary file 1 [file ijms-26-11094-s001.zip]

Archive with 1 entries (1 files):
- ijms-3945995-supplementary.pdf
